# Supplementary material for: Exploring Brain Size Asymmetry and Its Relationship with Predation Risk Among Chinese Anurans
Source: Biology (Basel). 2025 Jan 7;14(1):38. doi: 10.3390/biology14010038 (PMC11762737; doi:10.3390/biology14010038)
Supplement: Supplementary file 1 [file biology-14-00038-s001.zip]

Archive with 1 entries (1 files):
- biology-3261752-supplementary.pdf
